# Supplementary material for: Utilizing COVID-19 as a Model for Diagnostics Using an Electrochemical Sensor
Source: Sensors (Basel). 2024 Jun 10;24(12):3772. doi: 10.3390/s24123772 (PMC11207896; doi:10.3390/s24123772)
Supplement: Supplementary file 1 [file sensors-24-03772-s001.zip]

Archive with 1 entries (1 files):
- sensors-3022267-supplementary.pdf
